# Supplementary material for: A Saprophytic Fungus Tubeufia rubra Produces Novel Rubracin D and E Reversing Multidrug Resistance in Cancer Cells
Source: J Fungi (Basel). 2023 Feb 28;9(3):309. doi: 10.3390/jof9030309 (PMC10058889; doi:10.3390/jof9030309)
Supplement: Supplementary file 1 [file jof-09-00309-s001.zip]

Archive with 1 entries (1 files):
- jof-2160217-supplementary.pdf
